# Supplementary material for: Dataset for understanding why people share their travel experiences on social media: Structural equation model analysis
Source: Data Brief. 2020 Mar 19;30:105447. doi: 10.1016/j.dib.2020.105447 (PMC7168349; doi:10.1016/j.dib.2020.105447)
Supplement: Supplementary file 1 [file mmc1.zip › mmc1.csv]

Ident1	Ident2	Ident3	Inter1	Inter2	Inter3	Comp1	Comp2	Comp3	Pjoy1	Pjoy2	Pjoy3	AS1	AS2	AS3	AS4	AM1	AM2	AM3	PF1	PF2	PF3	ER2	ER3	PR1	PR3	PR4	RR2	RR3	SR1	SR2	SR3
3	6	6	2	6	5	6	1	2	7	7	7	7	7	4	5	6	6	6	4	2	1	1	1	1	1	1	1	1	1	1	1
2	2	5	2	1	6	5	5	2	2	2	2	1	1	1	5	4	7	6	1	1	1	2	3	5	5	7	3	3	3	3	1
3	3	3	4	5	4	7	6	4	7	7	7	7	5	1	1	5	5	3	1	1	1	1	1	1	1	1	3	5	2	2	2
1	1	1	2	3	1	1	2	1	5	5	3	3	1	1	2	1	1	1	1	1	1	1	1	1	1	3	4	1	1	2	3
3	3	3	5	5	5	6	6	6	5	5	5	4	2	1	1	5	5	5	5	5	5	4	4	5	6	6	5	5	5	5	6
1	1	1	1	1	1	2	1	1	1	1	1	1	1	1	1	2	2	1	1	1	1	1	6	5	1	3	7	5	5	6	7
3	2	1	2	3	3	4	5	4	5	6	6	5	2	2	2	4	4	2	5	6	6	3	2	2	2	2	2	2	2	4	3
5	1	1	4	4	3	5	1	4	5	5	5	7	6	1	1	2	2	2	4	4	4	3	2	1	1	1	1	1	1	1	1
1	1	1	1	7	1	7	1	5	1	1	1	1	1	1	1	5	2	2	1	1	1	5	5	1	1	7	7	6	7	7	7
4	3	2	3	3	3	2	1	2	6	6	6	6	3	1	1	6	6	6	5	3	2	1	2	1	1	2	3	3	1	2	7
3	3	3	3	2	2	2	1	2	3	5	4	6	2	1	2	3	3	3	2	2	1	2	2	4	1	1	1	1	1	1	1
2	2	3	3	5	2	2	1	1	5	6	6	6	2	1	1	3	2	2	2	2	2	1	2	1	2	4	4	4	2	3	3
6	6	6	5	6	5	1	1	4	7	7	7	7	7	1	2	6	6	6	4	5	4	5	5	2	4	3	3	4	4	5	3
1	1	1	1	1	1	1	1	1	1	1	1	1	1	1	5	1	1	1	1	1	1	1	3	1	1	5	4	1	5	5	5
5	2	2	2	6	3	2	3	5	5	6	5	6	6	1	1	1	1	1	5	5	5	2	2	1	1	1	1	1	1	1	1
1	1	1	2	7	2	7	1	4	2	5	2	1	1	1	1	1	1	1	1	1	1	4	4	1	1	7	7	5	5	4	7
3	2	3	3	3	5	3	3	3	4	4	4	3	2	1	1	2	2	2	1	1	1	1	1	1	1	6	5	2	2	1	4
5	2	2	3	3	1	5	1	1	4	4	4	4	1	1	3	3	3	3	2	4	1	1	3	2	4	3	3	4	5	5	5
2	2	2	2	2	2	1	1	2	5	4	5	6	5	2	5	5	5	4	3	3	2	3	2	2	2	2	2	2	2	3	3
2	1	1	2	3	1	2	2	5	4	4	3	3	1	1	2	5	3	2	2	1	1	4	4	2	3	6	4	5	5	6	7
6	2	2	2	7	3	1	1	3	7	6	6	7	2	1	1	4	5	3	6	6	6	1	1	2	2	4	2	2	2	2	3
5	2	2	2	5	2	3	3	4	6	6	6	7	4	1	5	5	5	5	5	2	4	2	2	1	1	1	1	1	1	1	1
3	2	2	2	5	5	1	1	1	7	6	6	7	2	1	1	3	3	3	1	1	1	6	2	1	1	1	1	1	2	2	2
5	5	5	4	5	4	3	3	3	3	4	4	4	4	3	4	4	4	4	3	3	3	2	3	5	1	3	3	3	3	3	3
4	4	4	5	4	5	4	5	5	6	6	6	3	3	2	2	2	2	2	2	4	2	1	1	1	1	1	3	3	3	2	3
2	2	2	1	4	2	3	1	7	3	4	4	7	5	1	2	5	5	5	2	1	1	2	3	3	4	5	1	1	3	2	2
2	2	2	3	3	2	1	1	1	3	3	3	7	3	1	1	4	4	4	3	3	3	3	2	2	2	2	2	2	3	2	3
1	1	1	1	1	1	3	1	4	1	1	1	1	1	1	1	3	3	1	1	1	1	1	7	1	1	5	7	7	6	2	3
2	2	2	2	2	1	2	2	2	3	3	2	1	1	1	1	3	3	3	1	2	2	3	2	7	5	5	4	4	2	7	4
6	5	5	5	6	6	5	4	4	6	6	6	6	2	2	4	6	5	3	6	6	6	3	1	2	2	2	2	2	2	2	1
2	2	2	2	3	2	2	2	2	4	4	3	5	3	1	1	4	4	4	2	2	1	5	3	2	1	4	3	4	3	3	3
1	2	1	2	2	2	3	3	7	4	4	4	1	1	4	7	7	7	7	1	1	1	1	1	1	1	1	1	1	1	1	1
1	1	1	1	1	1	1	1	1	1	1	1	2	2	1	1	1	2	1	1	1	1	1	3	6	5	6	7	3	6	6	7
5	2	2	2	5	2	5	2	3	6	6	5	5	2	5	3	7	7	6	2	2	2	3	2	2	2	2	2	2	2	2	2
2	1	1	1	2	5	4	1	1	4	6	6	4	2	1	4	4	4	7	1	1	1	1	1	1	1	1	1	1	2	2	2
7	6	3	2	6	5	1	3	4	7	7	7	7	3	1	3	5	6	6	3	5	3	1	1	1	1	1	1	1	2	2	2
2	2	1	1	3	2	2	1	1	5	5	4	7	1	1	2	4	2	1	2	1	1	2	2	5	3	1	6	6	4	5	4
2	2	2	7	7	7	6	1	7	3	7	3	7	7	1	1	3	5	5	1	7	3	1	1	3	3	4	3	3	1	1	1
5	3	3	2	4	5	4	1	1	5	5	4	7	3	1	2	5	4	2	5	4	5	2	1	1	1	1	1	1	1	2	2
5	7	5	5	7	7	4	1	2	5	5	5	5	4	1	1	7	7	7	1	1	1	1	1	2	1	2	1	1	1	2	1
5	4	4	4	6	4	1	1	7	6	5	5	7	6	1	1	7	7	1	5	4	1	1	4	4	4	4	3	4	4	4	4
3	1	1	1	4	1	1	1	1	3	4	3	5	1	1	2	1	1	1	1	1	1	2	1	1	1	7	5	5	7	7	7
2	3	2	2	6	2	5	5	5	2	4	4	2	2	1	1	2	3	2	1	5	2	1	1	3	4	5	2	2	4	2	2
7	2	2	3	4	3	3	3	3	2	2	2	1	1	1	1	4	4	3	2	2	2	2	3	2	2	3	3	3	4	3	4
5	6	6	6	6	6	5	3	4	5	5	5	6	3	6	6	6	6	6	4	4	3	1	6	1	1	1	2	2	3	7	7
1	1	1	1	1	1	1	1	1	1	4	1	1	1	1	7	7	7	7	1	1	1	1	1	4	4	1	1	1	4	4	7
2	1	2	6	5	5	1	1	1	2	6	6	1	1	1	2	7	7	7	2	1	1	1	1	1	6	3	6	3	7	7	7
5	5	5	2	2	2	2	2	2	3	3	3	4	3	3	3	3	3	3	3	3	3	2	2	4	4	4	3	3	3	3	3
4	4	4	5	3	4	3	3	3	5	5	5	5	3	5	5	4	4	4	3	2	2	3	2	3	2	2	3	3	2	2	2
5	5	4	4	4	4	4	3	3	5	5	4	2	2	2	2	2	2	2	2	2	2	4	2	6	5	6	6	6	6	7	7
1	1	1	1	1	1	1	1	1	2	3	3	1	1	1	4	4	4	4	1	1	1	3	3	6	1	7	6	4	6	4	7
1	1	1	1	1	1	1	1	1	1	1	1	1	1	1	1	1	2	2	1	1	1	1	1	2	2	2	1	1	2	2	2
1	1	1	1	1	1	1	1	1	1	1	1	2	2	1	2	4	5	4	1	1	1	3	2	2	2	7	6	7	6	5	7
1	1	1	1	1	1	1	1	1	1	1	1	1	1	1	1	1	4	1	1	1	1	3	1	1	1	3	3	2	2	4	7
1	1	1	1	2	3	2	1	2	2	2	2	3	1	1	1	1	1	3	1	3	1	2	2	2	5	5	4	7	1	5	5
1	1	1	1	2	2	3	3	3	3	3	3	1	1	1	1	3	2	2	2	2	1	1	2	2	1	6	3	2	2	2	2
1	1	1	1	1	1	1	1	1	5	4	5	7	2	1	1	4	4	4	1	1	1	1	1	1	5	2	5	5	6	6	6
3	1	1	1	2	1	1	1	1	2	4	5	2	1	1	5	4	4	5	1	2	1	4	1	5	1	2	2	4	1	1	1
1	1	1	1	3	2	3	3	3	1	4	1	1	1	1	1	1	4	4	1	1	1	7	7	7	7	7	2	2	7	7	7
1	1	1	1	1	1	3	1	1	1	1	1	3	2	1	1	2	2	2	1	1	1	1	1	1	1	1	7	7	1	1	1
1	1	1	1	1	1	1	1	1	1	1	1	1	1	1	4	1	1	1	1	1	1	7	4	7	1	7	7	7	7	7	7
5	4	4	1	6	2	4	1	7	4	5	4	5	2	1	3	6	5	1	2	4	2	2	2	2	1	1	2	2	2	2	2
3	2	2	2	2	2	4	2	2	2	4	2	3	2	1	2	2	2	2	2	2	2	2	2	2	2	5	3	3	2	2	2
3	3	2	1	4	2	4	2	2	3	3	3	3	1	1	4	1	3	1	3	1	3	3	5	1	1	6	5	5	6	2	7
1	1	1	1	1	1	1	1	4	1	1	1	1	1	1	1	1	3	4	1	1	1	3	4	5	5	7	6	6	6	5	7
1	1	1	1	1	1	6	1	1	5	5	3	1	1	1	1	7	7	7	1	1	1	1	1	1	1	1	2	3	3	3	2
1	1	1	1	4	1	3	1	4	1	1	7	2	1	1	7	3	2	1	1	1	1	1	1	3	2	2	4	6	1	1	3
2	2	4	2	2	2	2	2	2	1	2	1	2	2	2	2	3	3	2	2	2	1	2	2	3	1	5	3	5	7	7	7
3	1	1	1	1	2	3	1	2	7	4	6	5	1	2	6	7	7	7	1	3	1	4	2	2	1	2	4	4	3	3	5
1	1	1	1	1	1	1	1	1	2	2	1	1	1	1	1	3	3	3	1	1	1	1	5	1	1	7	7	1	1	1	1
3	1	1	1	4	3	4	4	3	4	3	2	1	1	1	3	3	4	4	1	1	1	3	3	4	1	6	7	6	6	2	6
2	1	1	1	5	3	3	2	2	1	2	2	7	1	3	5	7	7	7	1	1	1	7	3	3	1	1	1	6	3	3	3
1	1	1	3	3	3	1	1	1	2	2	2	3	3	1	3	4	4	1	1	1	1	3	3	6	2	6	6	6	5	2	7
2	2	2	1	1	2	4	1	1	2	2	3	1	1	1	1	1	1	1	1	1	1	3	3	3	1	5	5	5	5	4	5
2	1	1	4	4	4	1	1	1	6	6	6	2	2	2	2	4	4	4	1	1	1	4	4	2	2	2	4	4	2	2	4
2	4	4	4	5	4	2	3	5	5	5	4	7	2	1	1	4	3	2	1	2	1	3	2	7	6	7	6	7	5	7	6
2	2	2	2	4	2	2	2	2	3	2	4	3	1	1	2	2	5	2	2	2	2	4	4	4	4	4	3	3	4	4	4
4	3	2	3	3	3	5	3	3	3	4	4	2	1	2	1	2	2	2	3	4	3	4	3	2	2	1	2	2	5	4	2
1	1	1	2	2	2	2	1	2	2	2	2	2	1	1	2	1	1	1	1	1	1	1	1	1	1	2	1	1	1	1	1
4	4	3	4	5	3	4	2	3	5	5	5	5	3	1	1	4	4	1	3	4	1	1	1	1	1	1	1	1	1	1	2
2	1	1	2	2	1	1	1	1	2	3	2	2	1	1	2	3	5	2	1	1	1	5	3	5	4	7	5	7	6	6	7
3	1	1	1	3	3	7	1	5	1	1	5	7	4	1	1	6	7	7	1	1	1	1	1	1	1	1	1	2	1	2	2
4	5	4	4	4	3	5	5	4	4	4	5	5	4	4	4	6	6	5	5	6	5	5	5	6	5	6	5	5	5	3	3
3	3	2	2	3	2	1	1	1	3	5	5	7	5	4	5	4	4	3	1	1	1	4	3	1	1	1	1	1	1	1	1
2	1	1	1	1	1	2	1	1	1	1	2	1	1	1	1	2	2	2	2	2	2	2	4	4	2	4	7	2	7	7	7
2	2	2	3	3	3	1	1	2	4	4	4	4	1	1	1	2	2	2	3	2	2	2	2	1	1	2	2	2	2	4	4
3	5	5	3	4	3	2	2	4	5	5	4	7	1	1	1	2	2	2	1	2	2	4	4	3	4	2	4	4	5	6	3
1	1	1	1	7	1	1	1	4	1	1	1	1	1	1	1	1	1	1	1	1	1	1	5	1	1	6	7	1	1	1	3
1	1	1	1	1	1	3	1	1	2	3	2	1	1	1	1	3	3	1	1	2	1	1	3	1	1	1	1	1	1	6	7
7	7	1	4	7	5	1	1	1	7	7	7	7	4	1	1	7	4	7	1	1	1	4	4	3	2	2	5	5	1	1	7
3	3	4	3	3	3	5	2	2	4	4	4	5	3	1	3	2	2	2	1	1	1	4	3	4	2	2	2	2	2	5	5
1	1	1	2	6	1	5	1	1	1	1	1	1	1	1	1	5	6	2	1	1	1	1	1	1	1	7	7	1	7	7	7
4	3	3	3	4	4	1	1	1	5	4	4	6	3	2	2	5	5	4	1	1	1	1	1	1	1	1	1	1	3	3	3
4	4	3	4	4	5	4	2	2	7	7	7	7	7	1	1	3	3	3	4	5	5	2	2	1	1	1	3	2	3	3	3
5	4	4	6	7	5	4	5	6	5	6	5	4	1	1	2	2	2	3	4	6	5	2	2	3	4	4	3	2	3	3	3
3	2	2	1	3	1	4	4	2	2	3	2	1	1	1	1	4	4	4	1	1	1	1	4	2	1	7	1	1	7	7	7
4	4	2	3	5	4	2	2	2	5	5	5	5	3	1	3	4	3	2	3	3	1	2	2	1	1	1	1	1	2	2	2
3	3	3	3	3	1	3	2	1	3	3	3	4	3	2	1	4	4	3	3	3	2	3	2	2	2	3	3	3	3	4	5
3	2	2	2	2	2	3	1	2	4	4	5	5	5	2	1	5	5	4	1	1	1	6	1	2	1	2	1	1	2	1	2
3	2	2	3	3	3	3	3	3	2	2	2	2	2	1	1	1	1	1	2	2	2	1	1	2	2	2	4	4	1	1	1
1	3	2	1	1	1	2	2	2	2	2	2	3	1	1	1	3	2	2	1	1	1	1	1	2	4	7	7	6	5	5	7
1	1	1	1	1	1	2	2	1	1	2	1	1	1	1	1	2	2	1	1	1	1	3	2	1	1	1	1	1	1	1	3
2	2	2	2	3	2	2	1	2	5	5	5	7	2	1	1	3	2	2	2	2	1	2	2	1	1	1	1	1	1	1	2
1	1	1	1	2	1	2	1	1	2	2	2	1	1	1	2	3	3	2	1	1	1	1	1	1	1	3	2	1	1	1	1
2	2	2	2	2	2	2	2	2	2	2	2	1	1	1	1	2	2	2	2	2	2	2	2	2	2	2	4	4	3	3	3
4	1	1	2	2	2	2	2	2	2	2	2	2	2	2	2	3	3	3	1	2	1	1	5	1	1	1	7	1	3	2	2
2	2	2	2	2	2	2	2	2	3	3	3	3	1	1	2	2	2	2	2	3	2	1	1	1	1	1	2	2	3	3	3
2	2	2	2	2	2	3	2	3	2	2	2	2	2	2	2	2	2	2	2	2	2	4	2	2	2	5	4	3	4	3	5
3	1	1	1	1	5	1	1	1	5	5	5	4	4	1	4	7	7	4	1	1	1	4	1	1	1	1	1	1	3	1	1
7	7	4	4	7	3	2	1	1	6	6	6	6	2	1	1	5	3	1	3	3	3	3	2	1	1	2	2	3	2	3	3
5	5	3	4	3	4	3	3	3	6	6	6	6	2	2	1	6	2	6	5	5	5	1	1	1	1	1	1	1	3	3	3
3	2	2	4	4	4	1	1	1	4	4	4	3	1	1	1	2	2	2	1	1	1	5	2	2	2	2	2	2	2	2	2
3	1	1	1	2	1	2	1	1	3	4	3	2	1	1	1	4	4	4	1	1	1	1	1	1	1	1	4	1	2	1	1
2	2	2	1	1	1	1	1	1	2	4	2	1	1	1	1	2	2	1	1	1	1	1	1	1	1	1	1	1	1	1	1
5	6	6	7	7	7	3	3	7	7	7	7	6	5	4	2	7	7	7	5	5	2	1	1	1	1	1	1	1	1	1	1
3	1	1	1	3	3	4	4	4	5	5	5	7	7	1	1	4	3	3	1	1	1	4	1	1	1	1	1	1	1	1	1
2	2	2	3	4	4	2	2	3	6	6	6	4	1	1	1	2	1	2	2	4	1	2	2	2	2	2	2	2	2	3	2
2	1	1	4	5	4	3	1	1	7	7	7	7	4	1	1	1	1	1	1	1	1	1	3	1	1	4	4	1	1	5	6
2	2	2	2	2	2	2	4	3	3	4	3	3	3	2	3	3	3	2	3	2	3	3	3	3	4	3	3	3	3	2	3
3	4	1	4	6	3	2	2	7	4	6	4	6	2	1	3	5	6	6	3	4	1	1	1	1	1	3	1	1	4	4	7
6	6	7	6	4	6	6	3	6	4	4	4	5	6	5	5	4	4	6	5	5	5	4	2	4	5	5	2	2	2	2	2
4	4	4	4	4	3	3	3	2	5	5	5	5	5	2	3	6	6	5	5	5	4	3	3	3	3	3	3	3	3	3	3
5	2	1	2	2	1	6	4	5	6	5	6	7	6	4	2	4	5	4	2	2	1	3	2	1	1	1	2	2	4	4	4
3	1	1	3	3	2	3	2	2	5	6	5	5	1	1	1	1	2	1	1	1	1	1	2	1	1	1	1	1	1	1	1
3	3	2	4	3	4	2	2	3	2	5	4	1	1	1	1	5	6	5	1	1	1	2	2	1	1	1	1	1	5	1	5
3	2	2	2	5	2	1	1	1	1	2	2	6	3	1	2	3	4	3	1	1	1	6	5	2	2	4	6	4	3	2	3
1	1	1	1	2	1	7	1	4	1	1	1	2	1	1	1	1	1	1	1	1	1	7	7	1	1	6	7	1	4	1	7
1	1	1	1	1	1	1	1	1	1	1	1	1	1	1	1	1	5	1	1	1	1	1	1	1	1	1	1	1	1	1	1
2	1	1	2	2	2	2	1	1	1	2	1	2	1	1	1	2	1	1	1	1	1	1	1	1	1	1	1	1	1	1	2
1	1	1	1	1	1	5	4	4	1	1	1	1	1	1	1	2	2	1	1	2	1	2	5	6	5	5	6	6	5	5	5
4	4	5	5	4	5	5	4	5	5	4	5	5	4	5	5	4	4	4	3	2	1	4	4	7	1	4	4	4	4	4	4
6	3	2	1	4	1	5	5	2	7	7	7	7	6	1	3	7	7	7	7	7	1	1	1	1	1	1	1	1	1	1	1
4	4	4	4	4	4	4	4	4	4	4	4	4	4	4	4	6	6	6	2	4	1	2	1	2	1	1	1	1	4	4	4
4	3	3	4	6	5	7	1	6	2	5	2	5	1	1	1	2	2	2	6	5	6	3	3	1	1	1	5	7	2	1	1
4	5	5	4	4	4	4	6	5	7	7	6	6	1	1	1	4	3	2	1	4	3	1	2	1	1	1	1	1	3	2	2
4	4	4	1	6	4	5	2	4	4	4	4	2	1	1	3	3	3	2	5	5	5	2	2	4	6	5	6	6	4	6	7
6	5	6	2	5	4	5	3	3	7	5	6	4	2	2	2	3	3	3	5	5	6	2	2	2	2	2	2	2	2	2	2
4	5	1	5	6	5	4	2	3	4	3	2	6	2	4	6	7	6	7	4	5	5	1	1	1	1	1	1	1	3	5	2
3	3	1	2	2	3	2	1	4	7	7	6	7	2	1	2	2	1	3	1	1	1	1	1	1	1	1	1	1	1	2	1
4	2	2	2	6	2	2	1	1	3	5	3	6	4	1	5	6	6	5	1	1	1	2	1	1	1	1	1	1	4	4	4
5	2	2	4	5	5	2	2	4	5	5	5	3	3	3	3	5	6	5	3	4	4	4	2	2	2	4	3	2	3	2	3
4	2	1	1	2	1	1	1	2	2	3	3	5	1	1	2	3	4	3	1	1	1	2	3	3	3	3	5	5	4	5	5
4	2	2	4	4	2	2	1	3	4	5	4	5	2	1	3	2	4	3	2	2	3	2	1	2	2	2	2	3	2	2	2
2	1	1	1	2	5	7	1	2	2	7	7	2	2	2	1	7	6	6	1	1	1	1	1	1	1	2	3	3	1	1	1
3	2	2	4	4	3	4	1	1	4	4	3	6	2	2	4	6	6	6	3	2	2	2	1	1	1	2	1	1	1	1	1
1	1	1	1	4	4	1	1	1	2	4	3	4	1	1	1	2	2	2	1	4	3	2	2	3	2	4	1	1	1	1	1
2	2	2	3	5	2	6	2	2	4	4	4	5	2	1	4	3	3	5	2	2	2	2	3	2	5	4	4	2	2	3	5
1	1	1	1	1	1	1	1	1	1	1	1	1	1	1	1	4	4	4	1	1	1	1	3	1	1	3	7	4	1	1	1
4	3	3	4	5	4	4	2	2	6	6	6	7	5	1	6	6	5	6	4	4	3	1	1	1	1	3	1	1	2	3	3
1	1	1	1	1	1	1	1	1	1	1	1	2	1	1	1	2	5	1	1	1	1	3	2	2	2	2	2	2	6	6	6
4	4	4	3	5	3	2	2	2	5	5	5	5	4	3	2	3	3	2	3	3	3	2	2	2	2	2	2	2	2	2	2
1	1	1	1	4	1	1	1	1	1	1	1	1	1	1	5	6	5	6	1	1	1	3	4	4	1	7	3	3	7	7	7
1	1	1	4	4	2	2	1	1	1	1	1	6	6	1	1	4	7	4	3	1	1	1	1	1	1	1	7	3	7	7	7
3	3	3	2	1	1	1	1	1	6	6	6	7	2	1	4	4	4	3	1	1	1	1	1	1	1	1	1	1	1	1	1
1	1	1	1	1	1	1	1	1	1	1	1	1	1	1	1	4	4	4	1	1	1	1	1	1	1	7	7	7	6	5	5
7	1	1	7	7	7	1	1	1	7	7	7	7	1	1	3	1	1	1	4	4	1	1	1	1	1	1	1	1	1	1	1
2	2	2	2	2	2	1	1	1	2	7	7	2	2	1	2	3	7	5	2	2	1	2	2	2	2	2	2	2	2	2	7
2	2	2	3	3	3	2	2	6	5	4	2	2	4	5	1	5	5	2	5	5	2	4	4	4	4	4	5	2	4	5	3
3	4	4	5	5	5	5	5	3	2	3	2	1	1	1	6	4	4	4	5	5	3	1	1	5	3	3	1	1	6	6	7
1	1	1	4	4	1	1	1	1	3	6	5	5	3	1	1	3	1	1	1	1	1	1	3	2	1	2	4	4	4	4	4
1	1	1	1	1	1	1	1	1	1	1	1	3	1	1	6	1	1	1	1	1	1	1	1	1	1	1	1	1	1	1	1
2	2	2	2	3	1	2	2	2	3	3	3	2	2	2	2	5	6	3	2	3	2	3	2	2	1	7	5	4	5	5	6
3	3	3	4	4	4	3	4	4	5	5	5	3	4	1	1	4	4	4	5	5	5	5	5	4	4	4	4	4	4	1	1
4	3	3	2	4	4	2	2	3	4	4	4	5	2	2	3	4	4	4	2	3	1	2	2	2	2	2	2	2	2	2	2
4	5	5	2	6	6	5	3	3	7	7	4	7	5	2	4	5	5	5	6	7	6	1	1	1	1	1	1	1	1	3	2
5	5	5	1	4	2	7	1	1	5	5	4	6	1	1	1	1	1	1	6	6	6	1	1	2	1	1	1	1	1	1	1
3	3	4	4	3	5	1	1	2	5	5	5	3	2	1	4	6	6	6	4	5	3	1	2	1	1	2	1	1	1	1	2
2	2	2	2	6	3	7	4	2	6	7	5	5	2	1	1	4	3	3	7	4	2	2	2	2	2	2	6	4	3	2	2
3	3	3	2	5	2	1	1	3	5	5	4	5	4	1	2	3	3	3	2	2	2	2	2	1	1	1	2	1	4	4	2
1	1	1	1	3	1	7	1	1	3	3	4	4	2	2	5	5	5	5	1	1	1	1	2	1	1	1	1	1	4	1	6
7	5	5	5	5	5	7	5	5	7	7	7	7	3	1	1	4	4	4	7	7	7	2	2	1	1	1	1	1	5	6	6
4	4	4	4	4	4	5	5	4	4	4	4	3	3	3	3	5	4	4	4	4	4	1	3	3	3	3	3	3	3	3	3
3	5	4	3	3	3	1	1	1	6	6	6	6	4	3	6	4	6	6	3	2	2	2	2	2	1	1	1	1	1	1	1
2	2	2	2	4	2	2	2	2	1	1	1	1	1	3	3	6	6	6	1	1	1	2	2	2	1	5	7	6	7	7	7
4	4	4	4	5	2	4	4	4	4	4	4	1	1	1	5	5	5	5	1	1	1	4	4	4	4	4	4	4	5	5	6
1	1	1	1	1	1	1	1	1	1	1	1	1	1	1	4	1	1	1	1	1	1	3	7	7	1	7	7	7	7	3	7
3	4	4	3	4	3	3	3	3	3	3	3	2	2	1	1	3	3	3	1	3	1	2	2	2	2	6	5	3	3	3	3
4	3	2	3	5	4	5	2	2	5	5	5	5	2	1	2	5	5	3	3	2	2	1	1	1	1	5	2	2	2	2	2
3	2	3	1	1	1	3	3	3	4	3	3	3	3	1	1	3	3	1	1	1	1	3	3	3	3	3	3	2	3	2	2
3	2	2	2	2	3	1	1	3	3	3	3	2	2	1	4	7	7	7	3	3	1	2	2	1	1	2	2	2	2	2	2
5	4	5	4	5	5	2	2	2	6	6	6	4	2	1	3	3	5	3	3	5	4	5	1	2	2	2	2	2	2	2	2
4	1	1	6	5	5	7	1	5	6	6	6	6	2	1	5	6	6	6	4	4	4	2	1	1	1	1	1	1	1	1	1
1	2	2	2	3	2	6	2	2	2	2	2	3	1	1	3	5	6	6	2	2	2	2	1	5	2	6	6	6	6	5	5
7	1	1	4	7	1	7	1	7	3	7	7	4	1	1	1	4	7	4	1	1	1	1	1	1	1	1	1	1	1	1	1
2	2	2	2	5	2	6	1	1	6	6	6	7	2	1	1	7	4	4	1	1	1	6	1	1	1	1	1	1	1	1	1
4	5	3	3	5	4	4	2	3	4	5	5	6	4	1	1	2	1	1	4	5	4	2	2	2	2	2	2	2	2	2	2
3	4	4	5	4	4	4	4	6	4	4	4	4	2	2	2	5	6	3	3	3	4	3	3	2	2	2	2	2	2	2	2
4	2	2	2	4	2	3	1	1	7	7	7	6	2	2	2	6	6	3	3	4	3	1	1	1	1	4	2	4	3	4	3
4	4	4	4	5	4	3	2	2	5	5	4	5	3	3	3	3	5	4	4	3	3	2	1	4	5	5	3	5	4	5	7
4	3	2	4	6	6	5	5	6	6	5	6	4	2	1	2	3	2	4	4	5	6	3	2	1	2	2	3	2	4	5	3
1	1	1	2	1	2	4	1	1	1	1	1	1	1	1	3	1	1	1	1	1	1	6	3	6	5	7	7	7	3	3	7
2	2	2	1	1	1	1	1	1	1	1	1	1	1	1	3	1	1	2	1	1	1	1	3	2	1	7	7	1	7	7	7
1	1	1	1	1	1	1	1	1	1	1	1	1	1	1	1	1	1	1	1	1	1	6	6	1	1	1	5	1	6	6	7
3	6	6	5	5	4	5	4	7	6	6	5	1	1	1	7	7	7	7	5	3	4	2	1	6	2	4	2	3	7	7	6
4	4	4	1	7	1	4	1	1	7	7	7	7	7	1	7	7	7	7	1	1	1	1	1	1	1	1	3	1	1	1	1
3	2	4	2	5	2	4	2	5	4	4	4	1	1	1	5	6	6	6	1	4	1	2	3	2	2	3	7	2	7	7	7
1	2	1	1	1	1	1	1	1	2	2	2	2	2	1	2	2	2	2	1	1	1	1	1	1	1	1	1	1	1	1	1
1	1	1	1	1	1	1	1	1	1	1	1	1	1	1	1	1	1	1	1	1	1	1	1	1	1	1	1	1	1	1	1
1	1	1	1	1	1	1	1	1	1	1	2	2	1	1	1	4	4	4	1	1	1	1	1	7	1	4	4	4	7	7	7
3	5	6	3	3	5	5	2	5	5	6	4	4	2	1	4	5	5	5	2	2	2	2	2	1	1	1	1	1	3	3	3
5	2	2	1	4	3	7	3	3	3	5	4	5	2	1	1	4	6	2	5	5	3	4	4	2	1	2	2	1	1	2	3
4	4	4	2	4	2	6	6	6	2	2	2	2	2	2	3	5	5	5	2	2	2	6	3	3	1	3	2	5	6	6	6
1	1	1	4	3	1	1	1	1	4	5	4	4	3	1	1	3	1	1	2	3	1	1	5	1	1	1	1	1	1	1	1
3	3	3	2	5	2	1	1	3	5	5	4	5	4	1	2	3	3	3	2	2	2	2	2	1	1	1	2	1	4	4	2
2	2	2	2	2	2	1	1	1	2	3	3	2	2	2	2	1	1	1	2	2	2	3	3	2	2	2	1	1	2	2	2
4	3	2	4	6	5	1	1	2	5	5	6	7	2	1	4	4	2	2	5	5	2	1	1	1	3	2	1	1	1	3	3
2	1	1	1	2	5	1	1	1	5	5	5	1	1	1	7	6	7	7	1	1	1	1	2	2	1	1	1	1	1	1	3
7	7	7	1	1	4	1	1	5	5	6	5	7	2	5	7	7	7	5	1	5	5	1	1	4	5	1	4	3	4	5	5
4	1	3	5	3	4	6	4	5	4	5	4	5	1	1	7	5	4	4	5	5	4	5	4	5	4	4	4	5	4	6	4
4	3	4	4	5	4	2	1	5	6	7	7	5	3	4	6	6	6	6	5	4	3	2	2	2	2	2	3	2	4	5	2
4	3	4	3	4	4	3	3	4	3	4	3	2	1	2	2	5	5	3	3	2	4	2	1	3	6	4	3	3	4	6	4
3	3	2	2	2	2	2	2	3	2	3	2	2	2	2	2	3	3	2	2	2	2	3	3	2	2	3	2	3	3	2	3
5	4	5	2	5	3	6	6	4	4	5	4	3	1	1	1	5	5	5	5	4	1	4	5	4	3	6	6	6	5	6	6
1	1	1	1	5	4	6	5	6	4	4	4	2	2	2	2	4	4	3	1	1	1	3	1	5	4	6	4	4	7	5	7
2	2	2	3	3	3	3	3	5	2	3	3	3	1	1	1	4	6	3	2	2	2	3	3	2	1	3	3	3	3	3	3
2	4	4	1	2	2	2	1	2	7	7	7	6	2	1	6	7	7	6	2	2	1	1	1	1	1	1	1	1	2	2	2
1	5	1	2	2	2	1	1	1	2	2	2	1	1	1	1	2	2	2	1	1	1	1	1	1	1	1	1	1	3	2	6
1	1	1	1	1	1	1	1	2	3	3	3	1	1	1	1	3	1	1	1	2	1	1	1	1	1	1	1	1	1	1	1
4	2	2	2	2	2	2	2	2	2	4	4	2	2	3	3	4	4	4	2	2	2	2	2	6	2	4	5	2	7	7	7
7	5	5	2	7	2	2	2	2	7	7	7	7	1	1	1	3	1	1	7	7	6	2	2	2	1	1	1	2	1	1	2
4	3	1	5	6	6	1	2	1	7	7	7	7	2	1	4	5	4	1	4	2	1	1	1	1	1	1	1	1	2	2	1
5	5	5	6	7	6	1	1	3	6	7	6	6	1	1	4	4	4	5	3	6	3	1	1	1	1	1	1	1	1	1	1
1	1	1	1	1	1	1	1	1	4	2	4	1	1	1	1	1	1	1	1	1	1	1	1	7	1	7	7	7	7	7	7
1	1	1	1	1	1	1	1	1	1	1	1	1	1	1	1	2	3	2	1	1	1	1	1	5	5	4	7	5	4	6	7
3	3	3	1	3	4	1	1	6	5	3	5	5	2	1	2	4	4	4	2	2	2	5	2	2	5	4	5	2	5	5	5
1	1	1	1	1	1	1	1	1	2	3	3	4	1	1	1	3	2	1	1	1	1	1	4	1	1	1	3	1	1	1	3
3	1	1	3	5	3	1	1	1	1	1	1	3	3	1	3	5	5	5	2	2	1	1	5	2	3	4	3	2	4	3	5
1	1	1	1	1	1	5	1	1	1	1	1	1	1	1	1	4	4	4	1	1	1	1	1	4	1	7	2	6	5	2	5
2	2	1	2	2	1	1	1	1	1	1	1	2	1	1	2	2	4	2	1	1	1	6	2	1	1	6	6	6	6	6	7
4	4	3	3	3	5	1	1	1	6	6	6	5	3	1	2	3	2	2	3	3	2	1	1	1	1	1	1	1	1	1	1
2	1	1	4	4	4	1	1	1	5	5	5	6	1	1	2	3	3	4	1	1	1	1	1	1	1	1	1	1	1	1	1
2	2	2	2	5	2	2	1	3	6	6	6	6	3	1	1	5	5	3	2	4	1	2	1	1	1	2	2	1	2	2	2
6	4	4	4	6	1	2	2	2	7	7	7	5	2	1	1	7	3	1	4	4	1	1	1	1	1	1	1	1	2	1	1
5	5	4	3	3	3	3	3	3	5	5	4	4	1	1	1	2	2	2	2	2	2	1	1	1	1	1	2	2	2	2	2
3	3	3	2	4	1	3	3	2	3	3	2	6	2	1	1	2	2	1	3	2	1	3	4	4	5	6	5	5	4	2	3
2	2	2	1	3	2	2	1	1	3	4	3	5	2	1	1	3	2	1	3	3	1	4	2	1	1	3	1	1	3	2	1
1	1	1	1	1	1	1	1	2	5	5	5	6	1	1	1	3	1	1	1	1	1	2	1	1	1	1	3	3	5	5	2
1	1	1	1	7	1	3	3	1	1	1	1	1	1	1	1	1	1	1	1	1	1	1	4	1	1	6	7	7	7	7	5
4	4	4	3	6	3	3	1	4	7	7	7	3	3	1	2	5	5	1	4	4	4	1	1	1	1	1	1	1	2	2	5
1	1	2	3	3	3	3	2	2	5	5	4	6	4	3	2	2	3	6	2	1	1	4	4	2	3	3	3	2	2	2	2
3	3	3	3	3	3	3	3	3	3	3	3	4	4	4	4	3	3	3	3	3	3	3	3	3	3	3	3	3	3	3	3
2	3	1	4	4	3	3	2	2	5	5	5	4	2	1	2	1	1	1	2	1	1	2	1	1	1	1	2	1	3	5	4
2	2	1	2	2	2	4	2	2	3	4	4	4	2	1	3	4	4	4	1	1	1	1	1	2	1	1	2	2	3	4	4
4	2	2	2	5	2	4	2	5	2	5	4	5	1	1	2	2	2	2	4	5	2	2	1	1	1	1	1	1	2	1	2
3	5	5	4	5	5	4	3	2	5	5	5	5	3	2	4	5	5	3	4	2	2	2	2	2	2	2	2	2	2	3	4
6	4	4	2	4	4	3	4	4	6	7	7	7	7	1	1	7	7	4	7	7	6	3	3	1	1	1	1	1	1	1	1
4	4	4	7	7	6	5	5	3	6	6	4	7	4	1	4	5	5	3	7	7	4	4	7	1	1	1	1	1	2	2	1
1	2	1	4	4	4	4	2	4	5	5	5	5	2	1	1	4	2	4	1	1	1	1	1	2	1	1	1	3	2	5	7
5	5	2	2	7	2	6	6	5	4	5	3	3	2	1	1	5	5	5	5	5	3	1	1	2	2	2	1	1	1	1	1
1	1	1	4	1	1	1	1	1	7	7	7	3	3	3	3	5	5	5	1	2	1	2	2	2	1	7	1	1	2	1	4
2	2	2	2	3	2	3	2	2	3	4	3	4	3	1	3	3	4	3	2	2	2	3	6	6	6	6	6	6	5	6	6
1	1	1	1	1	1	1	1	1	1	1	1	1	1	1	1	1	1	1	1	1	1	1	5	7	4	7	7	7	7	7	7
1	1	1	1	1	1	1	1	1	2	2	1	1	1	1	1	1	1	1	1	1	1	1	1	1	1	2	1	1	1	1	1
1	1	1	1	1	1	2	1	1	3	4	3	3	1	1	1	2	2	2	1	1	1	2	3	1	1	1	5	1	4	4	6
5	5	5	6	6	6	3	2	2	6	6	6	6	5	3	3	5	4	3	5	4	4	3	3	2	2	2	2	2	3	3	3
4	2	2	6	6	6	4	1	4	6	6	6	7	2	1	4	6	6	6	5	5	3	4	3	1	1	1	2	2	2	1	2
1	1	1	1	1	1	1	1	1	1	1	1	1	1	1	1	1	1	1	1	1	1	1	7	5	5	7	7	7	1	1	1
2	4	2	1	5	1	5	2	1	4	2	2	1	1	1	2	4	4	2	2	1	1	2	2	3	2	4	5	3	5	5	6
3	3	4	2	2	2	4	3	3	2	2	2	2	2	2	2	2	2	2	2	2	2	3	3	3	3	6	6	4	6	6	4
1	1	1	1	1	1	1	1	1	1	1	1	1	1	1	1	1	1	1	1	1	1	1	1	1	1	1	1	1	1	1	1
5	2	1	4	7	2	1	1	2	6	6	6	7	2	1	1	6	6	2	5	5	6	2	2	3	3	7	2	2	2	5	5
6	6	5	5	7	5	1	1	2	7	7	7	7	6	6	6	6	6	5	5	5	7	1	1	1	1	2	2	1	2	2	2
2	1	1	4	4	4	1	1	1	3	3	3	3	2	1	1	3	3	2	2	2	2	1	1	1	1	7	6	1	2	2	2
4	1	1	2	2	2	1	1	2	6	6	7	7	5	1	2	4	4	2	5	5	2	2	2	2	2	1	1	1	2	2	2
2	1	1	2	7	2	1	1	2	3	4	3	3	3	2	2	3	4	3	2	2	3	2	3	3	3	7	6	2	3	3	6
5	2	2	2	7	2	1	1	2	6	6	6	6	6	6	5	5	6	5	5	5	5	2	2	2	2	7	1	1	2	2	2
1	1	1	2	1	3	7	1	1	1	4	3	4	3	1	1	5	4	1	1	3	1	3	1	1	1	7	6	3	6	5	7
6	4	4	2	7	5	2	1	2	7	7	7	7	3	7	7	7	7	6	7	7	7	1	1	1	1	2	2	1	2	2	2
2	2	2	3	3	3	2	2	3	2	3	2	3	2	1	2	3	3	3	2	2	2	3	3	4	3	3	4	5	2	4	4
1	1	1	1	1	1	1	1	1	1	1	7	1	7	1	7	1	7	1	1	7	1	7	7	1	7	1	7	1	1	7	1
5	5	5	6	5	6	7	1	4	6	6	5	7	3	2	5	6	6	5	5	5	2	2	2	1	1	1	2	2	1	2	1
1	1	1	1	1	1	7	7	1	1	1	1	1	1	1	1	7	1	1	1	1	1	1	5	1	1	7	7	5	4	3	1
4	3	6	4	3	3	3	2	2	3	3	3	3	2	1	2	4	4	4	4	3	3	2	2	1	1	3	4	4	2	1	6
5	4	4	4	7	3	1	1	1	7	6	7	7	5	6	6	6	6	6	5	5	5	2	1	2	2	3	2	1	2	2	2
2	1	1	2	4	2	1	1	2	3	3	3	3	2	1	1	2	3	2	2	1	2	2	2	1	1	7	7	2	5	5	5
2	1	1	2	5	2	1	1	2	3	2	3	3	1	1	1	3	3	2	2	1	1	1	1	1	1	7	7	2	4	4	4
2	1	1	2	5	2	1	1	1	2	3	2	2	1	1	1	3	3	2	2	2	1	2	1	1	1	7	7	1	2	2	2
2	1	1	1	3	5	4	1	1	4	6	6	1	1	1	1	3	3	2	1	1	1	1	1	1	1	3	7	7	7	5	5
2	1	1	2	5	2	1	1	1	4	4	4	4	4	1	2	5	5	3	2	2	2	2	2	1	1	5	2	1	3	3	3
2	1	1	2	4	4	2	2	2	5	5	5	6	2	2	6	5	5	5	2	2	2	1	1	1	1	2	2	2	3	3	3
5	3	3	4	6	4	2	2	2	7	7	7	7	4	6	6	5	5	5	6	6	6	1	1	1	1	2	1	1	2	2	2
5	4	4	4	6	5	1	1	2	7	7	7	7	5	5	5	6	7	7	6	6	6	1	1	1	1	2	1	2	2	2	2
2	2	3	3	3	2	1	1	1	3	3	3	3	3	1	2	3	3	3	1	1	1	4	5	2	2	6	3	3	5	5	7
4	4	4	7	7	7	1	1	1	6	5	7	7	4	1	1	5	5	5	2	1	1	2	1	1	1	1	3	2	3	3	4
6	4	4	3	6	3	1	1	2	7	7	7	7	6	6	6	5	5	5	6	6	6	1	1	2	1	2	1	1	2	2	2
1	1	1	2	3	2	1	1	2	4	4	4	5	1	1	1	3	3	3	2	2	2	1	2	2	1	6	5	2	3	3	3
4	2	2	3	4	3	1	1	2	6	6	6	7	2	5	3	5	7	5	5	3	1	2	1	1	1	1	1	1	2	3	2
5	4	4	5	7	5	1	1	4	7	7	7	7	6	6	6	5	6	6	6	6	6	1	1	1	1	2	2	1	2	2	2
3	2	1	2	7	4	2	1	4	3	3	3	7	7	1	7	7	7	7	1	1	1	1	2	1	1	4	6	1	2	1	1
1	1	1	1	1	1	1	1	1	4	3	3	5	3	2	4	3	4	4	1	2	1	3	2	1	1	1	1	1	2	2	5
5	4	4	3	3	5	3	3	3	7	7	7	7	4	2	3	7	3	3	4	4	5	3	2	1	1	1	1	1	4	3	3
4	2	2	2	6	2	2	2	2	4	4	4	2	2	2	6	7	4	1	4	3	3	1	2	5	6	6	5	6	5	2	4
1	1	1	1	1	1	4	1	5	1	1	1	1	1	1	1	3	3	1	1	1	1	5	7	6	6	7	7	7	3	3	2
3	2	1	1	3	1	2	1	1	4	5	4	5	5	2	1	5	5	3	1	1	1	3	4	1	1	1	1	1	4	4	4
6	4	4	3	6	3	1	1	2	7	7	7	7	3	7	7	7	7	7	6	6	6	1	1	1	1	2	1	1	2	2	2
1	1	1	2	3	2	2	2	2	3	3	3	4	1	1	1	2	2	2	2	2	1	2	2	2	1	7	6	1	5	5	5
5	3	3	2	3	2	2	2	2	3	5	3	3	1	1	1	2	2	2	2	2	2	2	5	6	6	7	5	5	6	5	6
6	2	2	3	5	2	1	1	2	3	3	3	3	1	1	1	3	3	3	2	2	1	2	2	5	5	7	6	3	6	6	6
6	4	4	3	7	3	1	1	2	6	6	6	6	6	1	3	5	5	4	3	3	3	1	1	1	1	2	2	1	2	2	2
6	6	6	3	7	4	1	1	2	7	7	7	7	5	6	6	6	6	6	7	6	6	1	1	1	1	1	1	1	2	2	2
7	5	5	6	7	6	4	4	4	7	7	7	7	6	7	7	7	7	7	5	7	6	1	1	1	1	1	1	1	2	2	2
2	1	1	2	2	2	1	1	1	2	2	2	2	1	1	1	2	2	2	1	1	1	2	2	1	1	6	6	1	5	5	5
1	1	1	2	2	2	1	1	1	2	2	2	2	1	1	1	2	2	2	1	1	1	1	1	1	1	7	6	1	5	5	6
6	4	4	3	7	3	1	1	2	6	6	7	7	5	6	6	6	6	6	6	6	6	1	1	1	1	1	2	2	2	2	2
5	3	3	3	7	3	1	1	1	7	7	7	7	2	2	2	3	3	3	6	6	7	1	1	1	2	3	2	1	3	3	3
3	2	2	2	6	3	1	1	2	5	5	5	5	1	1	1	4	4	4	3	3	3	1	1	2	3	6	3	2	6	6	6
1	1	1	1	2	2	1	1	1	1	1	1	2	1	1	1	2	1	1	1	1	1	2	2	1	1	7	6	1	6	6	6
2	1	1	2	5	2	1	1	2	5	5	5	6	1	1	1	3	3	3	5	5	4	1	1	1	1	5	2	1	3	3	3
5	3	3	3	6	3	1	1	2	6	6	6	6	6	1	2	3	3	3	5	5	5	1	1	1	1	5	3	1	3	3	3
7	7	7	7	7	7	1	1	1	5	7	7	7	1	1	1	1	1	1	7	7	7	3	1	1	1	1	1	1	1	1	1
6	5	5	5	6	5	4	3	5	5	6	5	6	3	1	4	4	4	3	5	6	5	2	6	2	2	3	2	3	4	3	3
1	1	1	1	2	1	2	2	2	2	2	2	4	2	1	3	3	1	2	2	1	1	1	3	1	1	7	4	2	4	1	2
1	1	3	1	3	1	1	1	1	2	2	2	3	1	1	1	1	3	1	1	1	1	1	3	2	1	5	3	3	6	7	7
5	3	2	3	5	4	4	1	5	5	6	6	6	5	2	3	6	5	6	6	6	2	2	2	1	1	1	2	1	2	3	4
3	4	5	5	3	4	4	3	4	4	3	3	2	2	3	2	2	3	2	2	3	2	3	3	4	3	3	3	2	3	3	4
2	2	2	3	6	3	1	1	2	6	6	6	7	1	5	5	3	3	3	5	5	5	1	1	1	1	5	2	1	3	3	3
1	1	1	2	6	2	1	1	2	5	5	5	6	2	1	2	5	3	3	2	2	2	1	1	1	1	6	5	1	3	3	3
6	3	1	3	6	4	2	1	1	6	6	6	6	4	1	1	5	3	1	2	2	2	1	1	1	1	1	2	2	2	2	2
2	5	5	3	5	2	5	5	5	2	3	2	2	2	1	2	5	4	4	2	2	2	6	4	2	2	6	5	4	7	6	7
4	5	5	3	3	4	4	1	3	6	6	6	7	4	1	5	4	4	3	3	3	3	2	2	6	2	2	2	2	2	3	2
3	1	1	5	6	1	3	1	1	3	2	2	2	2	1	1	4	2	1	4	1	1	7	7	5	4	2	7	6	3	4	2
1	1	1	1	1	1	3	3	3	1	2	2	6	1	1	4	5	5	5	3	1	1	3	3	1	1	6	3	2	2	6	6
3	1	1	1	3	2	1	1	2	3	3	3	3	2	1	1	2	2	2	1	1	2	1	1	1	2	1	1	1	2	2	2
2	1	1	1	1	1	1	1	1	6	4	4	3	1	1	2	1	1	5	1	1	1	4	4	4	1	5	4	4	1	1	1
2	2	2	2	5	2	1	1	1	5	5	5	6	1	1	1	3	3	3	2	2	2	1	1	2	1	6	3	1	3	3	3
2	2	2	2	2	2	1	1	1	3	3	3	5	1	1	1	3	3	3	1	1	1	1	1	2	1	5	3	1	3	2	3
2	2	2	2	4	2	3	2	3	2	2	1	2	2	1	2	3	4	4	2	1	1	4	4	7	6	6	6	4	5	6	7
1	1	1	2	5	2	1	1	1	2	2	2	3	1	1	3	2	2	2	1	1	1	1	1	1	1	6	5	1	5	5	5
2	1	1	2	5	2	1	1	1	5	3	3	5	1	1	1	3	3	3	1	1	1	1	1	1	3	5	2	1	3	3	3
1	1	1	2	5	2	1	1	2	5	5	5	6	1	1	2	5	5	5	1	1	1	1	1	1	2	2	1	1	2	2	2
1	1	1	2	3	2	1	1	1	5	5	5	5	1	1	1	2	2	2	1	1	1	1	1	1	1	4	5	2	3	3	3
3	2	2	2	3	2	1	1	2	3	3	3	3	1	1	1	2	2	2	1	1	1	1	1	2	2	4	2	3	3	3	3
1	1	1	2	3	2	1	1	2	4	4	2	5	1	1	1	2	2	2	1	1	1	1	1	2	2	3	3	2	3	3	3
5	3	3	2	4	3	1	1	2	4	5	4	6	4	1	3	5	5	4	1	1	1	1	1	2	2	1	1	1	3	3	4
1	1	1	2	3	2	1	1	2	3	3	3	5	1	1	1	2	2	2	1	1	1	1	1	2	2	3	2	2	2	2	2
1	1	1	1	2	1	1	1	1	2	2	2	1	1	1	1	1	1	1	1	1	1	1	6	5	2	7	3	5	6	6	6
5	5	4	2	1	4	2	3	2	5	4	5	3	1	1	5	3	4	5	1	1	1	3	4	5	3	3	4	4	6	2	4
2	1	1	6	7	7	5	3	1	2	5	3	3	3	1	1	2	1	4	3	1	4	3	6	2	3	1	2	3	3	3	3
4	4	4	4	4	4	4	2	5	3	5	4	3	2	1	2	4	4	4	3	3	3	4	3	4	5	4	4	4	4	5	5
1	1	1	2	2	5	2	1	1	7	7	7	7	4	2	5	7	7	7	1	1	1	1	1	1	1	1	1	1	1	1	3
2	1	1	3	4	2	2	2	3	6	4	3	7	2	1	1	4	5	2	3	3	4	1	1	1	1	1	3	1	3	2	3
5	4	5	5	4	5	3	1	1	5	5	5	7	4	1	1	7	4	6	5	5	5	2	2	1	1	1	4	3	2	2	2
7	2	2	2	2	7	1	1	1	5	5	6	5	1	1	1	4	4	1	3	7	1	1	1	1	1	1	1	1	1	4	1
3	1	1	2	2	2	6	2	4	4	4	4	1	1	1	1	1	1	1	1	1	1	2	4	1	7	5	6	6	7	7	7
5	4	3	4	5	3	4	3	3	3	4	3	1	1	1	1	5	5	6	3	3	2	1	1	1	1	2	1	1	2	4	3
2	2	1	2	3	3	3	4	4	5	5	4	4	2	1	3	3	2	2	3	2	1	1	2	2	3	4	2	2	3	4	2
3	1	1	2	5	4	1	1	4	7	7	7	7	1	1	1	7	2	1	1	5	2	1	1	1	1	1	1	1	5	5	5
5	5	5	2	5	5	2	2	4	5	5	5	2	2	2	2	5	4	5	4	4	2	2	2	2	5	4	4	4	5	5	5
2	3	2	2	2	2	2	2	2	2	3	3	4	1	1	4	2	2	3	1	1	1	4	4	1	1	1	4	4	1	1	1
2	1	1	2	1	1	4	2	4	3	3	1	2	1	1	4	4	4	5	1	1	1	2	4	6	1	2	3	1	6	6	6
1	1	1	1	1	1	7	1	7	1	1	1	1	1	1	3	4	5	3	6	1	1	2	3	7	1	7	7	1	7	3	7
6	4	3	6	6	6	6	3	5	6	6	6	6	3	4	5	6	7	5	5	5	4	1	1	1	1	1	1	1	2	2	2
2	6	6	4	7	4	6	2	4	6	6	6	7	5	1	1	7	1	1	7	7	7	1	2	1	1	1	1	1	1	4	1
4	5	4	3	5	5	4	3	3	6	6	6	4	3	1	1	5	5	2	5	6	4	2	2	2	1	2	3	2	3	5	5
3	4	3	3	3	2	3	2	2	4	4	3	3	2	2	2	3	3	3	2	2	3	2	2	5	2	3	6	5	6	3	7
1	1	1	2	2	2	2	2	2	3	3	3	3	2	2	2	3	4	2	1	1	1	4	3	5	2	5	5	3	4	6	6
4	4	4	4	4	4	3	1	3	5	5	5	4	1	1	4	4	4	4	2	2	4	3	2	2	2	2	2	2	2	2	2
3	3	3	3	4	3	3	2	3	3	4	3	2	2	2	3	4	5	4	3	3	3	3	2	1	1	6	6	3	2	2	3
1	1	1	1	1	1	7	1	1	1	1	1	3	1	1	5	1	1	1	1	1	1	1	1	4	3	2	7	7	3	3	3
1	1	1	1	1	1	1	1	1	1	1	1	1	1	1	1	4	2	3	1	1	1	7	7	7	1	7	7	1	7	7	7
5	4	3	3	3	1	7	3	1	1	3	3	3	1	1	4	5	5	5	3	1	1	3	5	5	2	6	6	4	6	4	6
1	1	1	1	1	1	7	7	1	1	1	1	1	1	1	1	1	1	1	1	1	1	1	6	6	1	7	7	1	7	7	7
5	5	5	4	6	5	5	5	5	4	4	4	4	4	4	4	3	3	6	5	5	5	2	6	2	2	2	1	1	2	2	2
3	3	3	3	1	2	6	2	7	2	3	2	3	1	1	1	1	4	4	3	2	1	1	4	3	5	7	5	3	2	1	5
1	1	1	3	3	3	5	1	5	4	3	4	3	1	1	3	6	6	5	3	3	2	2	2	4	3	7	3	2	6	4	7
6	3	3	3	7	3	2	1	4	7	7	7	7	4	1	2	7	7	5	6	5	3	6	2	1	1	1	2	2	4	1	1
3	2	2	2	4	4	2	2	4	4	5	4	6	2	1	1	6	7	2	1	1	1	1	1	1	2	2	2	2	2	2	2
2	2	2	2	2	4	3	3	1	5	5	5	5	4	2	5	4	4	4	2	2	1	3	2	2	1	6	6	2	5	4	5
4	1	1	1	1	1	1	1	7	7	7	7	7	5	1	3	7	7	7	1	1	1	1	1	1	1	1	1	1	1	1	1
4	5	3	4	4	4	5	3	2	5	5	5	5	3	3	2	5	3	3	5	4	2	1	1	1	1	1	2	3	5	4	2
2	2	2	2	1	1	2	2	2	4	2	4	1	1	1	1	5	3	2	1	1	1	1	1	5	3	3	6	6	6	6	6
2	1	1	1	1	1	5	1	1	1	1	1	1	1	4	4	4	4	4	1	1	1	6	5	1	1	6	5	1	1	2	6
4	4	4	4	5	3	1	1	7	5	5	5	7	2	2	5	5	5	4	5	7	7	2	2	1	1	1	1	1	1	1	1
4	4	4	3	6	3	5	5	4	3	3	3	3	3	1	1	3	3	2	3	3	4	3	4	2	2	2	5	4	4	4	4
5	5	5	5	5	5	5	5	5	5	5	5	5	4	3	4	5	5	5	4	4	4	4	4	1	1	1	1	1	1	1	1
2	3	3	4	3	2	5	4	5	2	2	2	2	1	3	7	6	5	5	1	2	1	3	5	5	5	3	6	6	7	6	7
4	2	2	2	2	4	1	1	1	3	3	3	4	3	2	1	1	3	1	1	1	1	1	1	1	1	1	4	4	4	5	4
5	5	4	2	1	1	3	2	4	1	1	1	1	1	1	1	2	3	2	2	3	2	1	4	4	7	6	7	4	7	6	7
3	3	4	3	4	3	3	2	4	5	4	3	3	2	4	5	6	6	4	3	5	1	2	2	1	1	6	3	2	5	3	6
5	2	1	2	2	4	2	2	2	4	4	4	3	1	1	2	4	4	4	1	1	1	1	1	4	4	4	4	4	4	4	6
2	1	1	1	6	1	7	7	5	5	4	3	7	5	2	2	7	7	7	7	7	7	1	4	5	5	7	7	6	2	2	2
